# Supplementary material for: Exploring the Dynamics of Canine-Assisted Interactions: A Wearable Approach to Understanding Interspecies Well-Being
Source: Animals (Basel). 2024 Dec 16;14(24):3628. doi: 10.3390/ani14243628 (PMC11672835; doi:10.3390/ani14243628)
Supplement: Supplementary file 1 [file animals-14-03628-s001.zip]

Archive with 1 entries (1 files):
- animals-3279623-supplementary.pdf
